# Supplementary material for: Aptamer Development for SARS-CoV-2 and Omicron Variants Using the Spike Protein Receptor Binding Domain as a Potential Diagnostic Tool and Therapeutic Agent
Source: Biomolecules. 2025 Jun 1;15(6):805. doi: 10.3390/biom15060805 (PMC12191217; doi:10.3390/biom15060805)
Supplement: Supplementary file 1 [file biomolecules-15-00805-s001.zip]

Archive with 4 entries (4 files):
- Supplementary Figure S1.pdf
- Supplementary Figure S2.pdf
- Supplementary File S1.xlsx
- Supplementary Table S1.pdf
