# Supplementary material for: Aptamer Development for SARS-CoV-2 and Omicron Variants Using the Spike Protein Receptor Binding Domain as a Potential Diagnostic Tool and Therapeutic Agent
Source: Biomolecules. 2025 Jun 1;15(6):805. doi: 10.3390/biom15060805 (PMC12191217; doi:10.3390/biom15060805)
Supplement: Supplementary file 1 [file biomolecules-15-00805-s001.zip › Supplementary File S1.xlsx]

## Sheet: Sheet1
The sequences of the best 83 aptamer candidates
GGGUUUUGUCGUGCCUGGUUUGCCUGGCACGAUAUUACGC
CGUGGUCCAGAACAAACCCAAGGAAAUUUUGGGGACCAGG
GGACAUGACCUAUAGAAGACUCAUCUCUAUGAUGGGUUUU
GGCCGCAAAUUGCACAAUUUGCCCCCAGCGCUUCAGCGUU
ACGUGCUCGUACGUGGCUUUGGAGACUCCGUGGAGGAGGU
AGAGGUGAAAAUACUCAAUAAUUUGGGUGUGGACAUUGCU
GCGACGUGCUCGUACGUGGCUUUGGAGACUCCGUGGAGGA
CUAUUCAACCAAGGGUUGAAAAGAAAAAGCUUGAUGGCUU
UGGCUUUGGAGACUCCGUGGAGGAGGUCUUAUCAGAGGCA
AGGACAUGACCUAUAGAAGACUCAUCUCUAUGAUGGGUUU
GAUUUUAGUCAUAGUCAGUUAGGUGGUUUACAUCUACUGA
GCUUGAUGGCUUUAUGGGUAGAAUUCGAUCUGUCUAUCCA
GCUUCGCAGCGUGUAGCAGGUGACUCAGGUUUUGCUGCAU
GCAUACAGUCUUACAGGCUGUUGGGGCUUGUGUUCUUUGC
ACAUGAGUAAAUUUCCCCUUAAAUUAAGGGGUACUGCUGU
UGCUUGUGAAAUUGUCGGUGGACAAAUUGUCACCUGUGCA
UGUUACCCGUGAACUCAUGCGUGAGCUUAACGGAGGGGCA
CAGAGACAGAAGAAACAGCAAACUGUGACUCUUCUUCCUG
ACCUGCUCUACAAGAUGCUUAUUACAGAGCAAGGGCUGGU
GAUGCAGCCAUGCAACGUAAGUUGGAAAAGAUGGCUGAUC
UCAUAAUUCACAUGAAGGUAAAACAUUUUAUGUUUUACCU
GCUGGUGCUGCAGCUUAUUAUGUGGGUUAUCUUCAACCUA
CACUACCAAGAGUGUGUUAGAGGUACAACAGUACUUUUAA
UACUUGUGCUAGUGAGUACACUGGUAAUUACCAGUGUGGU
CACAGACUUUGUGAAUGAGUUUUACGCAUAUUUGCGUAAA
UUUCGGAAGAGACAGGUACGUUAAUAGUUAAUAGCGUACU
GCAGGUGCUGCAUUACAAAUACCAUUUGCUAUGCAAAUGG
GGUACAUUUACUUGUGCUAGUGAGUACACUGGUAAUUACC
GUGCUUGUGAAAUUGUCGGUGGACAAAUUGUCACCUGUGC
GUGUAAGUGCAGCCCGUCUUACACCGUGCGGCACAGGCAC
GGUGGCCAUAGUUACGGCGCCGAUCUAAAGUCAUUUGACU
CUGGUGAUUCUUCUUCAGGUUGGACAGCUGGUGCUGCAGC
GUCCUGUUGCACUACGACAGAUGUCUUGUGCUGCCGGUAC
UCAGACAAAUCGCUCCAGGGCAAACUGGAAAGAUUGCUGA
UGGACCACUAGUGAGAAAAAUAUUUGUUGAUGGUGUUCCA
AAGGUCCUUUUAUGUCUAUGCUAAUGGAGGUAAAGGCUUU
GUGCGUGGAUGAGGCUGGUUCUAAAUCACCCAUUCAGUAC
ACGUCCAACUCAGUUUGCCUGUUUUACAGGUUCGCGACGU
CUUCUACGCAGAAGGGAGCAGAGGCGGCAGUCAAGCCUCU
GUUUCGGAAGAGACAGGUACGUUAAUAGUUAAUAGCGUAC
CAUGUACGUGCAUGGAUUGGCUUCGAUGUCGAGGGGUGUC
UACCGAAGAGCUACCAGACGAAUUCGUGGUGGUGACGGUA
UGCAGGUGCUGCAUUACAAAUACCAUUUGCUAUGCAAAUG
CAGUCUGUACCGUCUGCGGUAUGUGGAAAGGUUAUGGCUG
CUGCCACUAAAGCAUACAAUGUAACACAAGCUUUCGGCAG
ACUGCAAAAUGGUAUGAAUGGACGUACCAUAUUGGGUAGU
GGUUUCGUCCGGGUGUGACCGAAAGGUAAGAUGGAGAGCC
UGGUACAUUUGGCUAGGUUUUAUAGCUGGCUUGAUUGCCA
GCUUCUACGCAGAAGGGAGCAGAGGCGGCAGUCAAGCCUC
UUUACUUGUGCUAGUGAGUACACUGGUAAUUACCAGUGUG
AGUAUGGCUACAUACUACUUAUUUGAUGAGUCUGGUGAGU
ACAGGAAGAGAAUCAGCAACUGUGUUGCUGAUUAUUCUGU
GGCUGGUGAAGCUGCUAACUUUUGUGCACUUAUCUUAGCC
AAAUGAUCUCUGCUUUACUAAUGUCUAUGCAGAUUCAUUU
AAGAGACAGGUACGUUAAUAGUUAAUAGCGUACUUCUUUU
GGCUAGGUUUUAUAGCUGGCUUGAUUGCCAUAGUAAUGGU
GUGUGGCUGUCACUCGGCUGCAUGCUUAGUGCACUCACGC
GCCGACUACUAUAGCAAAGAAUACUGUUAAGAGUGUCGGU
UGCAUCAGCAUUGUGGGAAAUCCAACAGGUUGUAGAUGCA
AUUUACUUGUGCUAGUGAGUACACUGGUAAUUACCAGUGU
CGUGGUAUUCUUGCUAGUUACACUAGCCAUCCUUACUGCG
GAUGGUAAUGCUGCUAUCAGCGAUUAUGACUACUAUCGUU
CCACUUAAAGUGGGUGGUAGUUGUGUUUUAAGCGGACACA
UUCUUUCUUUGAGAGAAGUGAGGACUAUUAAGGUGUUUAC
CUUGUUUCAAGCUUUUUGGAAAUGAAGAGUGAAAAGCAAG
ACACACCGCAUACAGUCUUACAGGCUGUUGGGGCUUGUGU
GAACUCGGUACAGAAGUAAAUGAGUUCGCCUGUGUUGUGG
UGGGCACACUUUCUUAUGAACAAUUUAAGAAAGGUGUUCA
AUGAGUACGAACUUAUGUACUCAUUCGUUUCGGAAGAGAC
UACCUAGGAACUGGGCCAGAAGCUGGACUUCCCUAUGGUG
ACCACUUAAAGUGGGUGGUAGUUGUGUUUUAAGCGGACAC
GGUGUAAGUGCAGCCCGUCUUACACCGUGCGGCACAGGCA
GUACUACCACACAACUGAUCCUAGUUUUCUGGGUAGGUAC
CUCAGUCCAAGAUGGUAUUUCUACUACCUAGGAACUGGGC
ACAAUCUAGUUGUAAUGGCCUACAUUACAGGUGGUGUUGU
ACAGAUCUUUACCAGGAGUUUUCUGUGGUGUAGAUGCUGU
GAUGAGUACGAACUUAUGUACUCAUUCGUUUCGGAAGAGA
ACCUGCACGUGCUCGUGUAGAGUGUUUUGAUAAAUUCAAA
ACUUCUUUCUUUGAGAGAAGUGAGGACUAUUAAGGUGUUU
CACUUCUUUCUUUGAGAGAAGUGAGGACUAUUAAGGUGUU
AAUUGUUGUCGCUUCCAAGAAAAGGACGAAGAUGACAAUU
AGUUAACAGGACACAUGUUAGACAUGUAUUCUGUUAUGCU
GCGGUGCACCAACAAAGGUUACUUUUGGUGAUGACACUGU
